# Supplementary material for: Function of IRAG2 Is Modulated by NO/cGMP in Murine Platelets
Source: Int J Mol Sci. 2022 Jun 15;23(12):6695. doi: 10.3390/ijms23126695 (PMC9223716; doi:10.3390/ijms23126695)
Supplement: Supplementary file 1 [file ijms-23-06695-s001.zip]

Archive with 1 entries (1 files):
- ijms-1755660-Supplement.pdf
